# Supplementary material for: Genomic Analysis of Laccaria Genomes at High Altitude
Source: J Fungi (Basel). 2025 Aug 14;11(8):592. doi: 10.3390/jof11080592 (PMC12387768; doi:10.3390/jof11080592)
Supplement: Supplementary file 1 [file jof-11-00592-s001.zip]

Archive with 1 entries (1 files):
- jof-3768217-supplementary.pdf
